# Supplementary material for: Maternal Serum, Cord and Human Milk Levels of Per- and Polyfluoroalkyl Substances (PFAS), Association with Predictors and Effect on Newborn Anthropometry
Source: Toxics. 2023 May 14;11(5):455. doi: 10.3390/toxics11050455 (PMC10223184; doi:10.3390/toxics11050455)
Supplement: Supplementary file 1 [file toxics-11-00455-s001.zip]

Archive with 1 entries (1 files):
- toxics-2329776-supplementary.pdf
